# Supplementary material for: A Microfluidic Chip for Liquid Metal Droplet Generation and Sorting
Source: Micromachines (Basel). 2017 Jan 27;8(2):39. doi: 10.3390/mi8020039 (PMC6190479; doi:10.3390/mi8020039)
Supplement: Supplementary file 1 [file micromachines-08-00039-s001.zip]

Archive with 3 entries (3 files):
- Video S3.mp4
- Video S1.mp4
- Video S2.mp4
